# Supplementary material for: Thirty-three-year follow-up of pseudoaneurysm of the mitral-aortic intervalvular fibrosa without surgical treatment: a case report and literature review
Source: J Cardiothorac Surg. 2024 Jun 21;19:345. doi: 10.1186/s13019-024-02885-7 (PMC11191241; doi:10.1186/s13019-024-02885-7)
Supplement: Supplementary file 2 — Supplementary Material 2. xls Characteristics of 25 patients with PMAIF who underwent conservative management without surgical intervention in published articles. [file 13019_2024_2885_MOESM2_ESM.xlsx]

## Sheet: Sheet1
Article Year	Author name	Age (Years)	Sex	Surgery	Endocarditis	Symptoms	TTE	TEE	Other Diagnostics	Size (mm)	Size change	Follow-up	Aorta	MR	AR	Past medical history
2022	Bishara et al.	16	Male	None	No	Free	Yes	Yes	None	N/A	Minor Changes	3 Years	Bicuspid	Moderate	Moderate	None
2021	Niwano et al.	76	Famale	Aortic valve replacement (AVR)	No	Free	Yes	Yes	MRI & CT	N/A	Minor Changes	30 Years	Tricuspid	Severe	Moderate	Behçet’s disease
2019	Del Pasqua et al.	1 Month	Famale	None	No	innocent murmur	Yes	Yes	CT	7 x 6 mm	12 x 10	5 Years	Tricuspid	None	None	None
2018	Low et al.	64	Male	None	No	Free	Yes	No	MRI & CT	Ranged from 16 to 52 mm (Mean:29 ± 13 mm)	Minor Changes	4 Years	Tricuspid	None	None	None
2018	Low et al.	59	Male	None	No	Free	Yes	Yes	MRI & CT		Minor Changes	4 Years	Tricuspid	None	None	None
2018	Low et al.	22	Male	None	No	Arrhythmia	Yes	Yes	MRI & CT		Minor Changes	4 Years	Tricuspid	None	None	None
2018	Low et al.	60	Male	Mechanical Valve	No	Free	Yes	Yes	MRI & CT		Minor Changes	4 Years	Tricuspid	None	Moderate	None
2018	Low et al.	18	Male	None	No	Arrhythmia	Yes	Yes	MRI & CT		Minor Changes	4 Years	Tricuspid	None	None	None
2017	Caro-Dominguez et al.	13	Male	None	No	Chest Pain	Yes	No	MRI	N/A	Minor Changes	6 Month	Tricuspid	None	None	None
2017	Apostolidou et al.	84	Male	CABG	No	Dyspnea	No	Yes	None	N/A	N/A	15 Month	Tricuspid	Moderate	Moderate	None
2016	Han et al.	27	Male	None	No	Free	Yes	No	None	8 x 12 mm	Minor Changes	3 Years	Tricuspid	None	None	None
2015	Bonou et al.	42	Famale	AVR	No	DOE & Palpitations	Yes	Yes	CT	33mm at its largest dimension	Minor Changes	4Years	Bicuspid	None	Severe	None
2015	Bonou et al.	77	Male	AVR+ CABG	Yes	Fever	No	Yes	CT	22 mm	Minor Changes	15Years	Tricuspid	Moderate	Severe	None
2015	Şahan et al.	35	Famale	None	No	Free	Yes	Yes	None	21 x 11 mm	Minor Changes	3 Years	Tricuspid	None	None	Takayasu
2015	Şahan et al.	23	Famale	None	No	Free	Yes	Yes	None	12 x 31 mm	49 x 78	3 Years	Tricuspid	None	None	None
2015	Şahan et al.	71	Male	None	No	Free	Yes	Yes	None	27 x 21 mm	Minor Changes	3 Years	Tricuspid	None	None	None
2011	Hasin et al.	55	Male	AVR	Yes	Free	Yes	Yes	None	60 mm	68	5 Years	Bicuspid	None	Severe	None
2011	Hasin et al.	43	Male	Aortic valvotomy	No	Free	No	Yes	None	40 mm	48	16 Years	Tricuspid	None	None	None
2011	Gin et al.	87	Famale	AVR	Yes	Free	No	Yes	None	53 x 23 mm	Minor Changes	5 Years	Mechanical	None	Moderate	Rheumatic heart disease
2011	Gin et al.	34	Famale	VSD Repair	No	Free	No	Yes	None	76 x 49 mm	Minor Changes	9 Years	Tricuspid	None	Moderate	None
2011	Gin et al.	31	Male	Resection SAoS	No	Free	No	Yes	None	48 x 25 mm	Minor Changes	3 Years	Tricuspid	None	None	None
2011	Grimaldi et al.	50	Male	AVR	No	Free	Yes	Yes	None	15x20 mm	Minor Changes	4Years	Tricuspid	None	None	None
2011	Grimaldi et al.	69	Male	Bentall procedure for severe AI	No	Free	Yes	Yes	CT	40x50 mm	Minor Changes	4Years	Tricuspid	None	None	None
2011	Grimaldi et al.	75	Famale	AVR& CGR of the ascending aorta	No	Free	Yes	Yes	None	20x15 mm	Minor Changes	4Years	Tricuspid	None	None	None
2008	Salerno et al.	82	Male	Implantation of a biological aortic prosthesis	No	Fever	Yes	No	None	62 mm	Minor Changes	1 Year	Tricuspid	None	Moderate	None
